# Supplementary material for: A Multi-Enzyme Cascade Response for the Colorimetric Recognition of Organophosphorus Pesticides Utilizing Core-Shell Pd@Pt Nanoparticles with High Peroxidase-like Activity
Source: Foods. 2023 Sep 4;12(17):3319. doi: 10.3390/foods12173319 (PMC10486685; doi:10.3390/foods12173319)
Supplement: Supplementary file 1 [file foods-12-03319-s001.zip]

Archive with 1 entries (1 files):
- foods-2522529-supplementary.pdf
